# Supplementary material for: Peripheral Intravenous Therapy in Internal Medicine Department—Antibiotics and Other Drugs’ Consumption and Characteristics of Vascular Access Devices in 2-Year Observation Study
Source: Antibiotics (Basel). 2024 Jul 18;13(7):664. doi: 10.3390/antibiotics13070664 (PMC11274068; doi:10.3390/antibiotics13070664)
Supplement: Supplementary file 1 [file antibiotics-13-00664-s001.zip]

Archive with 1 entries (1 files):
- antibiotics-3063575-supplementary.pdf
